# Supplementary material for: Navigating Research Challenges: Collaborative Insights from a Research Retreat During a Healthcare Emergency in Puerto Rico
Source: Int J Environ Res Public Health. 2025 Apr 16;22(4):623. doi: 10.3390/ijerph22040623 (PMC12027351; doi:10.3390/ijerph22040623)
Supplement: Supplementary file 1 [file ijerph-22-00623-s001.zip]

Archive with 1 entries (1 files):
- ijerph-3488746-supplementary materials final.pdf
